# Supplementary material for: Characterization of Peptide Profiles and the Hypoallergenic and High Antioxidant Activity of Whey Protein Hydrolysate Prepared Using Different Hydrolysis Modes
Source: Foods. 2024 Sep 20;13(18):2978. doi: 10.3390/foods13182978 (PMC11431592; doi:10.3390/foods13182978)
Supplement: Supplementary file 1 [file foods-13-02978-s001.zip]

Archive with 1 entries (1 files):
- foods-3183200-supplementary.pdf
